# Supplementary material for: Reconciling the opposing effects of neurobiological evidence on criminal sentencing judgments
Source: PLoS One. 2019 Jan 18;14(1):e0210584. doi: 10.1371/journal.pone.0210584 (PMC6338372; doi:10.1371/journal.pone.0210584)
Supplement: S1 Dataset — (CSV) [file pone.0210584.s002.csv]

IV1 (0=healthy, 1=psychological, 2=neurobiological)	IV2 (0=untreatable, 1=treatable, 2=no disorder)	DV: Initial Prison Sentence	DV: Amended Prison Sentence	DV: Involuntary Hospitalization Term	DV: PrisonChange	DV: Prison change score	DV Hospital change score	Mr. Edwards' crime was morally wrong.	Mr. Edwards should be held morally responsible for his crime.	Mr. Edwards is a trustworthy person.	Mr. Edwards deserves to be punished for his crime.	Mr. Edwards is a danger to society.	Mr. Edwards could have stopped himself from committing the crime.	Mr. Edwards will commit another crime within 3 years of his release.	Mr. Edwards is blameworthy for the crime that he committed.	Mr. Edwards' criminal act was an expression of his essential character.	When Mr. Edwards assaulted the neighbor, he was acting of his own free will.	How harmful was Mr. Edwards' crime in terms of physical, financial, and emotional harm?	How effective do you think the treatment was for Mr. Edwards?	To what extent do you think the evidence of Mr. Edwards' condition decreases, increases, or has no effect on your initial punishment?	How important were the experts� exam results in your punishment decisions?	CFT My beliefs would not have been very different if I had been raised by a different set of parents	CFT Even if my environment (family, neighborhood, schools) had been different, I probably would have the same religious views.	DERS I pay attention to how I feel	DERS I have no idea how I am feeling	DERS I have difficulty making sense out of my feelings	DERS I care about what I am feeling	DERS I am confused about how I feel	DERS When I am upset, I acknowledge my emotions	DERS When I�m upset, I become embarrassed for feeling that way	DERS When I�m upset, I have difficulty getting work done	DERS When I�m upset, I become out of control	DERS When I�m upset, I believe that I will end up feeling very depressed	DERS When I�m upset, I have difficulty focusing on other things	DERS When I�m upset, I feel guilty for feeling that way	DERS When I�m upset, I have difficulty concentrating	DERS When I�m upset, I have difficulty controlling my behaviors	DERS When I�m upset, I believe there is nothing I can do to make myself feel better	DERS When I�m upset, I become irritated with myself for feeling that way	DERS When I�m upset, I lose control over my behavior	DERS When I�m upset, it takes me a long time to feel better	Gender (0 = female, 1 = male, 2 = other, 3 prefer not to answer)	INCOME ZeroTo25K	INCOME TwentyFiveTo50K	INCOME FiftyTo75K	INCOME SeventyFiveTo100K	INCOME OneHundredTo125K	INCOME OneHundred25To150K	INCOME OneHundred50To175K
0	2	2	2	0	0	100	0	6	6	2	6	5	6	3	6	6	6	4	4	3	4	4	3	1	1	1	2	1	1	3	4	1	3	3	2	3	2	2	4	2	3	0	0	0	1	0	0	0	0
0	2	3.1	3.1	0	0	100	0	7	7	1	7	6	7	4	7	5	7	4	1	3	2	5	4	1	2	2	3	2	2	5	5	3	3	4	4	5	2	3	4	3	4	1	1	0	0	0	0	0	0
0	2	2	2	0	0	100	0	7	7	1	7	7	7	5	7	7	7	5	1	4	3	1	1	1	1	2	1	2	2	2	3	2	2	3	2	3	2	3	2	2	2	0	0	0	1	0	0	0	0
2	0	4	4	0	0	100	0	7	7	1	7	7	7	7	7	7	7	4	1	3	5	5	5	2	2	2	2	2	2	2	2	1	2	2	2	2	2	2	2	2	2	0	0	0	1	0	0	0	0
0	2	2	2	0	0	100	0	7	6	1	7	6	6	6	6	7	7	4	1	3	5	4	4	2	1	1	3	1	2	2	3	1	2	2	2	2	1	1	2	1	1	0	0	0	1	0	0	0	0
0	2	3	3	0	0	100	0	7	7	1	7	7	7	4	7	7	7	4	3	3	2	4	1	3	2	3	1	3	2	5	5	3	4	4	4	5	3	3	4	4	4	0	0	0	1	0	0	0	0
0	2	2	2	0	0	100	0	7	7	1	7	7	7	6	7	7	7	4	2	3	1	6	1	1	1	1	2	1	2	1	1	1	1	1	1	2	1	2	3	1	2	1	0	1	0	0	0	0	0
0	2	4	4	0	0	100	0	7	7	1	7	7	4	4	7	4	7	5	3	3	2	3	3	1	1	1	1	1	1	1	1	1	2	2	1	1	1	1	2	1	1	1	0	0	0	1	0	0	0
1	1	2	2	0	0	100	0	6	6	2	6	6	6	4	6	5	6	3	1	3	1	5	5	2	1	1	2	1	2	1	2	1	1	2	1	2	1	1	1	1	1	1	0	1	0	0	0	0	0
0	2	4	4	0	0	100	0	7	7	1	7	7	7	4	7	7	7	5	1	3	5	1	1	1	1	1	1	1	1	1	1	1	1	1	1	1	1	1	1	1	1	1	0	0	0	1	0	0	0
0	2	4	4	0	0	100	0	6	6	1	7	7	5	7	7	6	6	5	1	4	3	2	4	2	2	1	2	1	2	2	1	1	2	2	1	2	4	3	2	1	1	1	1	0	0	0	0	0	0
0	2	4	4	0	0	100	0	7	7	1	7	6	7	5	7	6	7	5	3	3	1	5	2	4	3	2	4	2	3	2	4	1	1	3	1	3	1	2	1	1	2	1	1	0	0	0	0	0	0
0	2	2	2	0	0	100	0	7	7	2	7	6	7	4	7	4	7	5	1	3	1	2	5	1	1	1	1	1	1	1	2	1	1	2	1	2	1	1	1	1	1	0	0	1	0	0	0	0	0
0	2	4	4	0	0	100	0	7	7	1	7	7	7	7	7	7	7	5	2	3	4	1	1	1	1	1	1	1	1	2	4	1	3	4	2	4	2	4	3	2	3	0	0	1	0	0	0	0	0
1	0	3	3	0	0	100	0	7	7	1	7	6	6	5	7	6	6	5	1	3	2	4	4	2	1	1	2	1	2	2	2	1	2	2	1	2	1	2	2	1	2	1	0	1	0	0	0	0	0
2	1	1	0	0	-1	0	0	5	2	4	2	3	2	3	5	2	2	2	5	1	5	6	5	1	1	2	2	2	3	2	3	1	2	3	2	3	2	2	2	1	2	1	1	0	0	0	0	0	0
0	2	1	1	0	0	100	0	6	6	2	7	5	6	4	6	5	6	3	3	3	2	4	5	4	1	1	3	2	2	2	2	1	1	2	2	2	1	1	2	1	2	1	0	0	1	0	0	0	0
0	2	1.5	2	0	0.5	133.33	0	5	6	2	7	5	4	4	7	5	7	4	3	4	3	4	6	2	2	2	2	1	2	5	1	1	1	1	3	1	1	1	5	1	1	0	1	0	0	0	0	0	0
0	2	4	4	0	0	100	0	7	7	1	7	7	7	7	7	7	7	5	1	5	5	5	1	1	1	1	1	1	1	1	1	1	1	3	1	1	1	1	1	1	3	0	0	0	1	0	0	0	0
1	1	4	4	0	0	100	0	7	7	2	7	5	4	4	6	4	5	4	3	3	2	2	1	5	4	3	5	2	5	5	2	1	5	1	4	1	1	2	5	1	2	0	0	0	0	0	0	0	0
0	2	4	4	0	0	100	0	7	7	1	6	7	7	4	7	7	7	5	1	3	5	4	4	1	1	5	1	1	1	1	1	1	1	1	1	1	1	1	1	1	1	1	0	0	1	0	0	0	0
0	2	1	1	0	0	100	0	7	7	2	7	6	7	4	7	6	7	5	4	3	5	5	2	1	1	1	1	1	1	1	2	1	1	2	1	2	1	1	2	1	1	0	0	0	0	0	1	0	0
0	2	1	1	0	0	100	0	7	7	2	6	3	7	4	6	5	7	4	3	4	4	5	5	1	2	1	2	1	2	1	1	1	1	1	1	1	1	1	1	1	1	0	0	0	1	0	0	0	0
2	0	4	4	0	0	100	0	6	7	2	6	6	6	7	7	6	7	5	1	3	2	4	5	2	1	1	3	1	2	2	2	1	2	2	2	2	1	1	1	1	1	1	0	1	0	0	0	0	0
0	2	1.5	1.5	0	0	100	0	6	5	2	6	6	6	4	6	5	6	4	3	3	2	5	5	2	2	2	2	2	4	2	4	2	2	2	1	2	2	2	2	2	2	1	0	1	0	0	0	0	0
0	2	4	4	0	0	100	0	7	7	1	7	7	7	4	7	7	7	5	1	3	3	4	2	2	1	1	2	1	2	2	1	1	1	1	1	1	1	1	2	1	1	0	0	1	0	0	0	0	0
0	2	2	2	0	0	100	0	7	7	2	7	5	7	4	7	4	6	4	1	3	2	1	5	4	1	2	3	2	4	2	2	1	1	2	2	2	2	1	2	2	1	1	0	0	1	0	0	0	0
1	1	2	1.5	0	-0.5	75	0	7	7	2	7	5	7	4	7	7	6	4	3	2	4	4	3	1	2	2	2	2	3	2	4	2	3	3	2	4	2	4	3	3	3	0	0	1	0	0	0	0	0
0	2	4	4	0	0	100	0	7	7	1	7	7	7	7	7	7	7	5	1	5	5	6	6	3	5	5	2	5	3	4	5	4	5	5	3	5	5	4	4	4	4	1	1	0	0	0	0	0	0
0	2	0.6	0.6	0	0	100	0	6	6	2	6	5	6	5	6	6	6	4	1	3	1	6	1	2	2	2	2	2	2	2	4	2	4	4	2	4	2	4	2	2	4	0	1	0	0	0	0	0	0
0	2	2	2	0	0	100	0	5	6	2	7	5	5	5	6	4	5	4	2	3	2	3	4	3	2	2	2	2	3	2	2	1	2	3	2	3	1	1	2	1	1	1	0	0	0	0	0	1	0
0	2	3	3	0	0	100	0	7	7	1	7	7	7	4	7	7	7	5	4	3	4	2	2	1	1	1	1	1	1	1	2	1	1	2	1	2	1	1	1	1	2	1	1	0	0	0	0	0	0
0	2	2	2	0	0	100	0	7	7	1	7	6	7	7	7	6	6	4	1	3	1	2	2	1	1	2	1	2	2	4	4	2	1	4	2	3	1	2	2	1	4	0	0	1	0	0	0	0	0
0	2	2	2	0	0	100	0	6	6	2	6	6	6	6	6	5	5	4	3	3	2	2	3	2	1	1	2	1	2	2	2	1	1	1	1	2	1	2	2	1	2	0	0	0	0	1	0	0	0
0	2	1	1	0	0	100	0	5	6	3	6	5	7	3	5	6	6	4	4	3	4	4	2	2	1	1	2	1	2	2	4	1	2	4	4	5	1	2	2	1	5	0	0	0	0	0	1	0	0
0	2	1	1	0	0	100	0	5	6	3	6	6	2	6	7	6	6	3	3	3	3	3	5	2	5	4	3	4	4	3	3	3	3	4	3	5	5	3	2	4	4	1	1	0	0	0	0	0	0
1	0	4	4	0	0	100	0	7	7	1	7	7	7	7	7	7	7	5	1	3	1	5	2	1	1	1	1	1	1	1	1	1	1	1	1	1	1	4	1	1	1	0	0	1	0	0	0	0	0
0	2	0.5	0.5	0	0	100	0	7	6	2	6	6	6	5	7	5	6	4	1	3	1	2	5	3	3	3	2	3	2	2	4	2	3	4	2	4	2	2	3	2	2	1	0	1	0	0	0	0	0
1	1	2	1.5	0	-0.5	75	0	6	6	4	6	4	5	3	6	5	5	4	3	2	3	5	4	4	2	1	4	1	4	3	4	1	2	4	4	4	2	2	4	1	3	0	0	1	0	0	0	0	0
2	1	4	4	0	0	100	0	6	7	1	7	5	7	7	7	7	7	4	1	3	4	5	6	4	4	4	5	5	5	4	5	4	4	5	4	4	4	5	4	4	4	0	0	1	0	0	0	0	0
0	2	4	4	0	0	100	0	7	7	2	7	7	7	7	7	7	7	5	1	3	2	2	2	1	1	1	1	1	1	3	3	1	2	3	2	3	1	2	3	1	2	0	0	0	0	0	0	1	0
0	2	2	2	0	0	100	0	7	7	1	7	5	7	4	7	7	7	4	3	3	2	1	5	1	1	2	1	1	1	1	1	1	1	1	1	2	1	1	1	1	2	0	0	1	0	0	0	0	0
0	2	4	4	0	0	100	0	6	6	2	6	6	6	6	6	6	6	5	1	3	5	3	3	1	1	1	1	1	1	1	4	1	1	4	1	4	1	1	4	1	4	0	0	0	0	1	0	0	0
0	2	3	3	0	0	100	0	7	7	1	7	7	7	4	7	5	7	4	1	3	1	5	2	1	1	1	1	1	1	1	2	1	1	2	2	2	1	2	2	1	2	0	0	0	1	0	0	0	0
0	2	1.5	1.5	0	0	100	0	7	7	1	7	5	7	4	7	5	7	4	3	3	4	2	2	2	2	2	2	2	2	2	2	1	3	2	2	2	1	1	2	1	2	0	0	0	1	0	0	0	0
2	1	1	0	0	-1	0	0	6	4	4	2	2	2	2	3	2	4	3	4	1	5	4	2	3	1	2	3	2	5	1	1	1	1	1	1	1	1	1	1	1	1	0	0	0	0	0	0	0	0
0	2	4	4	0	0	100	0	7	7	4	7	7	7	4	7	1	7	5	1	3	1	3	1	1	1	1	1	1	1	1	1	1	1	1	1	1	1	1	1	1	1	1	0	0	0	0	1	0	0
0	2	3	3	0	0	100	0	7	7	2	7	6	7	4	7	7	7	4	3	3	4	4	3	2	1	1	2	1	3	3	4	1	2	4	3	4	1	2	3	1	2	1	0	1	0	0	0	0	0
0	2	4	4	0	0	100	0	7	7	2	7	7	7	5	7	7	7	4	2	5	5	3	3	2	1	1	3	1	2	2	1	1	1	2	1	1	1	1	1	1	1	0	0	0	0	0	1	0	0
0	2	2	2	0	0	100	0	7	7	1	7	6	5	4	7	5	7	4	2	3	2	6	4	2	1	1	3	2	2	5	2	1	4	4	5	3	1	5	5	1	5	0	0	0	0	0	0	0	0
0	2	1	1	0	0	100	0	6	6	4	4	6	4	4	6	4	4	3	2	3	1	3	1	1	1	1	1	1	1	1	3	1	5	3	1	3	1	3	1	1	3	1	1	0	0	0	0	0	0
0	2	0.5	0.5	0	0	100	0	7	7	2	7	5	7	4	7	4	7	4	4	3	3	3	5	2	1	1	2	1	2	2	2	1	3	2	2	2	1	2	2	1	2	1	1	0	0	0	0	0	0
0	2	4	4	0	0	100	0	7	7	1	7	7	7	7	7	7	7	5	1	3	3	5	6	1	1	2	2	1	2	2	2	2	2	2	2	2	2	2	2	2	2	1	1	0	0	0	0	0	0
1	1	4	4	0	0	100	0	7	7	1	7	7	7	6	7	6	7	4	4	3	1	1	1	2	1	2	2	2	2	5	5	5	5	5	4	5	3	4	4	3	5	0	1	0	0	0	0	0	0
2	0	4	4	0	0	100	0	7	7	1	7	7	7	7	7	7	7	5	1	3	1	4	2	2	2	2	2	2	4	2	2	2	4	4	2	4	2	4	2	2	4	1	1	0	0	0	0	0	0
1	1	4	4	0	0	100	0	7	7	1	7	7	6	5	7	6	7	5	3	3	3	6	1	2	1	1	2	1	2	1	3	1	1	3	1	3	1	1	1	1	1	0	0	0	1	0	0	0	0
0	2	2	2	0	0	100	0	6	6	2	6	6	7	2	6	6	7	5	1	3	1	5	6	1	1	1	1	1	1	1	1	1	1	1	1	1	1	1	1	1	1	1	1	0	0	0	0	0	0
0	2	4	4	0	0	100	0	7	7	2	7	7	7	4	7	6	7	4	4	3	4	1	1	1	1	1	1	1	2	1	2	1	1	2	1	2	1	1	1	1	2	0	1	0	0	0	0	0	0
0	2	1	1	0	0	100	0	7	7	1	7	7	7	4	7	6	7	5	3	5	5	1	1	3	3	4	4	2	4	4	3	1	5	4	4	3	2	5	4	1	5	0	0	1	0	0	0	0	0
0	2	2	2	0	0	100	0	7	7	2	7	7	7	4	7	6	7	5	1	3	4	4	1	1	1	3	2	2	2	2	4	1	2	3	2	4	2	2	2	1	1	1	0	1	0	0	0	0	0
0	2	1.5	1.5	0	0	100	0	6	6	2	6	5	6	3	7	5	6	2	2	3	2	3	4	3	1	2	3	2	2	2	3	1	1	3	1	3	2	1	1	1	2	1	0	0	1	0	0	0	0
0	2	2.1	2.1	0	0	100	0	7	7	2	6	6	6	4	7	5	7	5	4	3	4	2	1	5	2	2	2	3	1	4	3	1	2	3	2	2	2	3	4	2	2	1	0	1	0	0	0	0	0
0	2	2	2	0	0	100	0	7	7	1	7	6	7	4	7	5	7	5	1	3	2	3	2	3	2	2	2	2	3	2	2	1	2	3	2	3	1	2	3	1	2	1	0	0	0	1	0	0	0
1	1	4	4	0	0	100	0	7	7	2	7	6	7	5	7	7	7	4	1	3	1	6	6	1	1	1	1	1	2	1	1	1	1	1	1	1	1	1	1	1	1	1	0	0	1	0	0	0	0
1	0	4	4	0	0	100	0	7	7	1	7	6	6	7	7	7	7	5	1	3	1	6	1	1	1	2	2	2	1	5	3	1	2	3	4	3	2	2	5	1	2	0	0	0	1	0	0	0	0
0	2	4	4	0	0	100	0	7	7	1	7	7	7	6	7	6	7	5	3	3	2	2	2	2	1	1	2	1	2	1	2	1	1	2	1	2	1	1	1	1	1	1	0	0	0	0	0	0	1
1	1	2.1	0.5	0	-1.6	23.81	0	6	6	2	6	6	5	4	6	4	7	5	3	1	4	6	4	2	2	2	2	2	2	1	2	1	4	3	1	5	2	1	1	1	3	0	0	1	0	0	0	0	0
0	2	2	2	0	0	100	0	7	7	1	7	6	7	4	7	6	7	4	2	3	2	4	3	1	1	2	1	2	2	2	2	1	2	3	2	2	1	2	2	1	2	0	0	1	0	0	0	0	0
0	2	1	1	0	0	100	0	7	7	1	7	7	7	4	7	6	7	5	1	3	1	5	4	1	1	1	1	1	1	1	2	1	2	3	2	2	1	1	2	1	1	1	0	0	1	0	0	0	0
0	2	4	4	0	0	100	0	6	6	2	6	6	6	4	6	6	6	4	2	3	1	2	2	1	1	1	1	1	1	1	3	2	1	3	1	3	3	1	1	2	2	1	0	0	1	0	0	0	0
0	2	1.5	1.5	0	0	100	0	7	7	1	7	6	7	3	7	7	7	4	3	3	4	5	5	2	1	2	3	2	2	1	3	1	1	2	1	3	1	2	2	1	2	0	0	0	1	0	0	0	0
0	2	2	2	0	0	100	0	7	7	2	6	6	7	5	7	6	7	5	4	3	4	1	1	1	1	1	2	1	2	1	2	1	1	2	1	2	1	1	1	1	1	1	1	0	0	0	0	0	0
0	2	4	4	0	0	100	0	7	1	1	7	7	7	4	7	7	7	5	3	3	3	2	5	2	1	2	2	2	3	2	3	1	1	3	2	4	2	1	2	1	1	0	0	1	0	0	0	0	0
0	2	3.1	3.1	0	0	100	0	7	7	4	7	5	7	4	7	7	7	4	4	3	1	5	3	2	1	1	2	1	3	3	3	1	1	2	2	2	1	1	2	1	2	1	0	1	0	0	0	0	0
2	0	3	3	0	0	100	0	7	7	1	7	7	6	4	6	6	6	5	1	3	2	4	5	1	1	1	1	1	1	1	2	1	2	2	2	2	1	1	1	1	1	1	1	0	0	0	0	0	0
0	2	1	1	0	0	100	0	7	7	2	7	6	6	4	7	6	6	4	2	3	2	2	3	4	3	4	3	4	4	2	4	2	3	4	2	4	3	4	3	2	4	0	0	1	0	0	0	0	0
0	2	4	4	0	0	100	0	7	7	1	7	7	7	4	7	7	7	5	5	5	5	3	1	1	1	1	1	1	1	1	4	1	4	4	1	4	1	1	1	1	2	0	1	0	0	0	0	0	0
0	2	0.6	0.6	0	0	100	0	6	6	4	4	4	7	4	6	1	7	3	1	3	5	6	6	1	1	1	1	1	1	1	1	1	1	1	1	1	1	2	1	1	2	0	1	0	0	0	0	0	0
1	1	1	0	0	-1	0	0	4	4	3	6	3	3	4	4	4	3	3	4	2	5	6	2	1	1	1	3	1	2	1	1	1	1	2	1	1	1	1	1	1	1	0	0	1	0	0	0	0	0
0	2	2	2	0	0	100	0	7	7	4	7	5	7	4	7	5	7	5	1	3	2	2	2	1	1	4	2	1	3	5	3	1	1	3	5	5	4	2	4	1	1	0	1	0	0	0	0	0	0
0	2	3	3	0	0	100	0	6	6	1	6	6	6	4	6	6	6	5	1	3	4	5	2	2	1	1	2	1	1	1	2	1	1	1	2	2	1	1	2	1	1	0	0	0	0	1	0	0	0
0	2	3	3	0	0	100	0	6	6	2	6	6	6	6	6	6	6	4	1	3	2	5	1	4	1	1	2	1	2	1	1	1	1	2	1	2	1	1	1	1	1	1	0	0	0	0	1	0	0
0	2	4	4	0	0	100	0	7	7	1	7	7	7	6	7	7	7	5	1	3	3	4	4	1	2	2	1	2	1	3	3	1	1	2	2	2	1	1	2	1	1	0	0	1	0	0	0	0	0
0	2	2	2	0	0	100	0	6	6	2	6	6	6	5	6	4	6	4	3	4	4	4	3	2	1	1	4	1	1	2	2	1	2	2	2	3	1	1	2	1	2	0	1	0	0	0	0	0	0
0	2	1.5	1.5	0	0	100	0	7	7	2	7	6	6	4	7	5	6	3	1	3	2	5	4	2	1	2	2	2	2	3	3	2	3	3	2	3	2	2	2	2	2	1	0	1	0	0	0	0	0
0	2	3.5	4	0	0.5	114.29	0	6	7	1	7	7	6	6	7	5	7	4	1	4	3	5	4	2	1	1	2	1	2	5	2	2	5	2	5	1	3	4	5	2	4	1	0	1	0	0	0	0	0
0	2	4	4	0	0	100	0	7	7	1	7	7	7	6	7	7	7	4	1	4	3	5	5	2	2	2	2	2	2	1	5	1	2	4	1	5	1	2	2	1	2	0	0	0	1	0	0	0	0
1	0	2	2	0	0	100	0	7	7	2	7	7	3	5	7	6	5	4	1	4	5	1	1	1	1	1	1	1	1	1	1	1	1	1	1	1	1	1	1	1	1	0	1	0	0	0	0	0	0
0	2	4	4	0	0	100	0	7	7	1	7	7	7	4	7	6	7	5	5	3	5	6	3	4	2	2	5	1	5	2	5	2	2	4	2	2	2	2	3	2	2	.	1	0	0	0	0	0	0
0	2	3	3	0	0	100	0	7	7	1	6	7	7	5	7	4	7	5	1	3	4	2	3	3	3	2	3	2	4	4	4	2	1	4	4	4	2	3	5	2	4	0	1	0	0	0	0	0	0
1	0	4	4	0	0	100	0	7	7	1	7	7	7	7	7	7	7	4	1	3	1	6	1	2	1	2	2	2	2	2	2	1	1	3	1	2	1	1	1	1	2	1	0	1	0	0	0	0	0
1	1	4	3	0	-1	75	0	7	6	2	7	5	5	3	6	4	6	4	3	2	4	4	6	2	1	1	1	2	2	2	3	1	3	5	2	4	1	2	2	1	3	1	0	0	1	0	0	0	0
1	1	4	4	0	0	100	0	7	7	1	7	7	7	7	7	7	7	5	2	3	1	3	3	2	1	4	2	2	3	4	4	4	3	4	4	4	4	2	3	4	4	0	0	1	0	0	0	0	0
0	2	1.8	2.2	0	0.4	122.22	0	7	7	1	7	7	7	7	7	7	7	5	2	2	2	1	1	2	1	3	2	1	3	3	3	3	2	2	2	3	3	3	3	3	3	0	0	0	1	0	0	0	0
0	2	4	4	0	0	100	0	7	7	1	7	7	6	5	7	6	7	5	1	3	2	5	5	4	1	1	5	1	4	4	3	1	4	4	4	4	1	3	4	1	3	1	0	0	1	0	0	0	0
1	1	2	1	0	-1	50	0	7	6	4	6	3	3	3	5	3	2	4	3	2	4	4	3	2	1	2	2	2	1	1	3	2	2	3	1	3	1	1	1	1	2	0	0	0	1	0	0	0	0
0	2	4	4	0	0	100	0	7	7	1	7	7	7	4	7	5	7	4	3	3	2	4	5	2	2	1	1	2	2	2	2	1	1	2	2	2	1	1	3	1	2	1	0	1	0	0	0	0	0
0	2	2	2	0	0	100	0	7	7	1	7	7	7	4	7	7	7	5	1	2	3	3	3	1	1	1	1	2	1	1	5	1	2	4	1	5	1	1	1	1	3	0	0	0	0	0	0	0	0
1	1	2	2	0	0	100	0	7	7	3	7	3	5	4	6	3	5	4	4	3	4	5	5	2	2	2	2	1	1	2	2	1	2	2	2	3	2	1	2	1	2	0	0	1	0	0	0	0	0
0	2	4	4	0	0	100	0	7	7	1	7	7	7	7	7	7	7	5	1	5	5	2	2	1	2	2	1	2	3	2	2	2	2	3	2	2	2	4	2	2	3	0	1	0	0	0	0	0	0
1	0	4	4	0	0	100	0	7	7	1	7	6	5	7	7	6	7	4	1	3	2	4	1	1	1	1	2	1	2	2	4	1	5	4	3	4	1	4	3	1	4	0	1	0	0	0	0	0	0
2	1	3	2	0	-1	66.67	0	6	6	2	6	6	5	5	6	6	6	4	2	2	3	4	2	2	2	4	2	3	3	3	5	3	4	4	3	4	4	3	3	3	4	0	0	0	0	1	0	0	0
0	2	4	4	0	0	100	0	6	6	2	6	5	5	4	6	4	6	4	3	3	3	2	3	1	1	1	2	1	2	1	2	1	1	2	1	2	1	1	1	1	1	0	0	0	1	0	0	0	0
0	2	1	1	0	0	100	0	6	6	3	5	5	7	4	5	4	6	3	1	5	5	1	6	2	1	1	1	1	5	1	1	1	1	1	1	1	1	1	1	1	1	0	0	0	0	1	0	0	0
0	2	1.6	1.6	0	0	100	0	6	6	2	5	5	7	4	5	5	7	4	1	5	5	1	6	1	1	1	1	1	1	1	1	1	1	1	1	1	1	1	1	1	1	0	0	0	0	1	0	0	0
0	2	4	4	0	0	100	0	7	7	1	7	7	7	5	7	7	7	5	4	3	4	2	2	1	1	1	1	1	1	2	4	1	1	4	2	4	1	1	4	1	2	0	0	1	0	0	0	0	0
1	0	4	4	0.2	0	100	5	7	7	1	7	7	7	7	7	4	7	5	1	4	2	4	2	1	2	2	1	2	1	1	3	1	2	3	1	2	1	1	1	1	2	1	1	0	0	0	0	0	0
1	0	3.5	3.5	0.3	0	100	8.57	6	6	2	6	6	4	4	5	3	4	4	1	4	4	6	5	2	1	1	2	2	2	4	4	2	3	4	4	4	4	2	4	2	2	1	1	0	0	0	0	0	0
1	1	2.1	0.2	0.2	-1.9	9.52	9.52	6	6	3	6	5	2	4	6	5	5	5	4	1	4	5	5	2	1	1	2	1	2	2	2	1	1	2	2	2	1	2	2	1	1	1	0	0	0	1	0	0	0
0	2	0.9	1	0.1	0.1	111.11	11.11	7	6	2	7	6	7	3	7	6	6	4	4	4	2	1	2	2	2	2	2	2	2	1	3	1	1	3	1	3	1	2	1	1	2	1	0	0	1	0	0	0	0
0	2	2	2	0.3	0	100	15	7	7	2	7	7	7	6	7	6	7	4	2	4	2	2	2	2	1	2	2	2	2	4	3	3	3	3	4	3	2	2	4	2	3	0	0	0	0	1	0	0	0
1	1	4	0	0.6	-4	0	15	6	5	3	5	3	3	3	5	3	3	4	4	1	5	3	4	2	1	1	2	1	2	1	1	1	1	1	1	1	1	1	1	1	1	1	1	0	0	0	0	0	0
2	1	3.7	1.4	0.6	-2.3	37.84	16.22	6	6	4	6	4	3	4	5	6	4	3	4	1	4	4	2	2	1	1	2	1	2	2	2	2	1	2	1	2	2	2	2	2	1	0	0	0	1	0	0	0	0
0	2	1.2	1.2	0.2	0	100	16.67	7	7	1	7	4	7	3	7	3	7	3	1	4	4	5	5	2	1	1	3	1	2	1	2	1	1	2	1	2	1	1	1	1	1	1	0	0	1	0	0	0	0
1	1	3	0.5	0.5	-2.5	16.67	16.67	7	7	2	6	4	6	3	6	5	7	4	4	2	4	3	3	2	1	2	1	2	3	2	2	1	1	2	2	2	1	2	3	1	2	0	0	0	1	0	0	0	0
2	0	1.1	0.8	0.2	-0.3	72.73	18.18	6	6	2	6	6	3	5	5	5	5	4	1	2	2	5	5	2	1	2	2	2	1	3	4	1	1	4	3	4	1	2	3	1	2	1	0	1	0	0	0	0	0
0	2	2.6	2.6	0.5	0	100	19.23	7	7	1	7	7	7	4	7	6	7	5	3	3	3	3	3	3	3	4	3	3	2	2	3	1	2	3	1	3	2	2	2	1	2	0	1	0	0	0	0	0	0
1	0	4	1	1	-3	25	25	7	7	1	7	7	7	4	7	7	7	5	1	1	4	2	3	2	5	5	1	5	1	4	4	5	5	4	4	4	5	4	5	5	5	0	0	1	0	0	0	0	0
2	1	4	1	1	-3	25	25	6	5	5	5	5	3	3	5	3	3	4	4	5	5	2	5	2	1	1	2	1	2	1	1	1	1	1	1	1	1	1	1	1	1	1	0	0	0	1	0	0	0
2	1	4	3	1	-1	75	25	7	7	1	7	7	4	4	7	5	5	4	3	2	4	4	4	2	2	2	2	2	2	4	5	3	4	4	2	5	4	3	2	4	4	0	1	0	0	0	0	0	0
2	1	4	1	1	-3	25	25	7	6	4	5	5	3	4	2	5	5	5	4	4	5	4	2	4	4	2	5	1	3	2	5	3	1	5	2	5	2	2	3	1	4	0	0	0	1	0	0	0	0
0	2	4	4	1	0	100	25	7	7	1	7	1	7	7	7	6	7	4	2	4	4	6	1	1	1	1	1	1	1	2	5	4	4	5	1	5	4	5	5	5	5	0	0	0	0	0	0	1	0
2	1	4	4	1	0	100	25	7	7	2	7	6	7	6	7	7	7	4	2	3	1	5	1	2	2	5	2	3	3	5	5	4	5	5	5	5	3	5	5	3	5	0	0	1	0	0	0	0	0
1	1	4	0	1	-4	0	25	7	5	1	6	6	5	1	5	6	5	4	5	1	4	6	6	1	1	1	1	5	1	1	1	1	1	1	1	1	1	1	1	1	1	1	0	1	0	0	0	0	0
1	1	4	3	1	-1	75	25	7	5	2	5	5	5	4	5	5	5	5	2	2	3	2	3	1	1	1	2	2	1	1	2	1	1	2	1	2	1	1	1	1	2	1	0	1	0	0	0	0	0
1	0	2	1.5	0.5	-0.5	75	25	7	6	2	6	6	7	6	6	6	6	5	1	2	2	2	1	2	2	2	2	2	2	1	2	1	2	2	1	2	1	2	1	1	2	1	0	0	1	0	0	0	0
2	1	2	0	0.5	-2	0	25	7	2	4	3	3	3	2	3	3	2	3	5	1	5	2	2	2	1	1	2	1	2	1	2	1	1	2	1	2	1	1	2	1	1	0	0	0	0	1	0	0	0
2	1	2	0	0.5	-2	0	25	6	2	4	2	4	2	3	2	3	2	4	4	1	5	5	4	3	1	1	3	1	2	1	2	1	2	2	1	2	1	1	2	1	2	1	0	1	0	0	0	0	0
1	1	4	4	1	0	100	25	1	7	1	7	7	1	1	2	3	7	5	2	3	5	6	6	1	1	1	2	1	5	1	1	1	1	1	1	1	1	1	1	1	1	0	0	1	0	0	0	0	0
1	1	4	3	1	-1	75	25	7	7	2	7	6	6	4	7	5	6	5	4	2	4	5	5	2	1	2	1	2	3	2	5	1	2	5	2	5	1	3	2	1	3	1	0	1	0	0	0	0	0
1	1	4	2	1	-2	50	25	7	6	4	6	2	1	3	3	1	1	5	4	2	5	6	1	2	1	1	3	1	4	1	1	2	4	2	1	1	2	2	1	2	3	1	0	1	0	0	0	0	0
0	2	4	4	1	0	100	25	7	7	1	7	7	7	4	7	4	7	5	1	3	3	3	3	1	1	1	2	1	2	1	1	1	1	1	1	1	1	1	1	1	1	1	0	0	0	0	0	0	1
2	1	2	0	0.5	-2	0	25	7	6	3	6	5	6	3	6	5	5	4	4	2	4	4	3	1	1	1	2	1	2	1	2	1	1	2	1	2	1	1	1	1	1	1	0	1	0	0	0	0	0
0	2	4	4	1	0	100	25	7	7	1	7	7	5	4	6	5	6	5	5	3	4	1	1	1	1	1	1	1	1	1	1	1	1	1	3	2	1	1	4	1	1	0	1	0	0	0	0	0	0
2	1	3.4	0.2	1	-3.2	5.88	29.41	7	7	4	2	5	5	6	7	7	1	2	4	4	5	4	6	1	2	4	1	5	1	1	5	4	1	5	1	5	3	1	1	1	1	0	0	0	0	0	1	0	0
2	1	1	0	0.3	-1	0	30	6	2	4	2	3	2	1	3	1	2	4	5	1	5	5	4	2	2	2	1	2	2	2	3	2	2	3	2	3	2	2	3	2	2	1	0	0	1	0	0	0	0
2	1	3.2	0.8	1	-2.4	25	31.25	7	7	4	7	4	5	3	7	7	4	4	4	4	4	5	6	1	1	1	2	4	2	2	4	1	4	3	5	4	1	4	4	1	2	0	0	0	0	1	0	0	0
1	0	3	3	1	0	100	33.33	6	6	2	6	6	6	5	6	6	7	4	1	4	2	4	3	3	1	1	4	1	4	1	4	1	1	2	1	2	1	1	1	1	1	0	1	0	0	0	0	0	0
1	1	3	3	1	0	100	33.33	7	7	1	7	7	7	7	7	7	7	5	1	3	1	1	1	1	1	1	1	1	1	1	1	1	1	1	1	1	1	1	1	1	1	0	0	1	0	0	0	0	0
1	1	3	0	1	-3	0	33.33	6	5	4	4	4	3	3	3	3	4	4	4	1	5	3	3	2	2	4	2	2	2	2	3	1	3	4	4	4	2	2	4	2	3	0	0	0	0	1	0	0	0
2	1	3	0	1	-3	0	33.33	7	7	2	6	4	4	4	7	4	4	4	4	1	5	6	6	1	1	1	1	1	2	2	2	2	1	1	1	1	1	1	1	1	1	1	0	0	0	0	0	1	0
1	1	3	3	1	0	100	33.33	6	7	1	6	6	6	4	7	6	6	4	3	3	4	1	1	2	2	2	1	4	2	4	3	1	3	3	3	4	2	2	4	1	2	1	0	0	0	0	0	1	0
2	1	3	3	1	0	100	33.33	7	6	2	6	5	4	4	6	5	5	5	2	3	2	3	1	2	1	1	2	1	4	4	5	2	5	4	4	4	1	2	4	1	2	0	0	0	0	1	0	0	0
0	2	3	2	1	-1	66.67	33.33	6	6	1	6	6	5	4	6	5	6	4	2	2	4	2	3	2	2	1	2	2	3	1	5	2	2	4	1	4	1	2	2	1	3	0	1	0	0	0	0	0	0
0	2	3	2	1	-1	66.67	33.33	7	7	1	7	7	7	5	7	5	7	3	2	3	1	2	2	2	1	1	2	1	1	1	1	1	1	1	1	1	1	1	1	1	2	0	0	0	0	1	0	0	0
2	1	3	0	1	-3	0	33.33	7	1	4	4	3	1	3	4	2	2	5	4	1	5	1	1	1	1	1	1	1	3	1	4	1	5	4	3	3	1	1	2	1	3	0	0	1	0	0	0	0	0
1	1	3	2	1	-1	66.67	33.33	7	5	2	7	6	5	4	6	6	5	5	4	2	5	3	1	1	3	2	2	2	2	3	3	2	4	3	4	5	2	1	5	2	4	0	0	1	0	0	0	0	0
2	1	1.5	0	0.5	-1.5	0	33.33	6	6	3	4	4	3	2	5	3	2	4	5	1	5	1	6	1	1	1	1	1	4	1	1	1	2	1	2	1	1	2	1	1	2	1	0	0	0	1	0	0	0
1	1	3	0	1.1	-3	0	36.67	7	5	4	6	3	3	3	5	2	4	4	4	1	5	2	2	2	2	2	2	2	2	1	2	1	1	2	2	2	1	2	2	1	2	0	0	0	0	1	0	0	0
2	1	4	0	1.5	-4	0	37.5	7	7	4	6	6	3	4	6	6	4	5	3	1	5	5	2	1	1	1	1	1	1	1	2	1	3	3	1	2	1	3	1	1	2	0	1	0	0	0	0	0	0
1	1	0.8	0.3	0.3	-0.5	37.5	37.5	5	5	4	4	2	5	2	6	4	5	3	4	2	3	2	2	2	1	2	2	2	2	1	4	2	2	4	1	4	2	2	1	1	2	1	1	0	0	0	0	0	0
1	1	2.5	0.5	1	-2	20	40	6	6	3	6	4	6	4	6	5	6	3	3	2	4	5	5	2	2	2	2	2	2	1	3	2	2	3	1	3	2	2	2	1	2	1	0	1	0	0	0	0	0
0	2	0.5	0.5	0.2	0	100	40	7	7	2	7	6	7	4	7	4	7	3	4	3	3	2	3	2	1	2	2	1	2	1	2	1	1	2	1	2	1	1	1	1	1	1	1	0	0	0	0	0	0
1	1	2.5	0	1	-2.5	0	40	7	7	2	7	6	4	5	6	7	3	5	3	5	5	4	1	1	1	1	1	1	1	4	3	2	4	2	4	3	2	2	4	2	2	1	0	0	0	0	0	1	0
0	2	2.1	0	1	-2.1	0	47.62	6	6	3	4	5	6	4	6	4	6	4	3	3	4	5	5	2	1	1	2	1	2	2	3	2	1	1	1	2	1	1	1	1	1	1	0	0	1	0	0	0	0
1	1	2.5	0	1.2	-2.5	0	48	7	6	4	6	5	5	4	7	4	6	5	5	1	5	4	5	4	1	2	4	1	3	3	2	1	2	2	2	2	1	2	3	1	2	1	0	1	0	0	0	0	0
2	0	4	0	2	-4	0	50	3	4	4	4	5	5	4	4	5	2	4	4	1	3	2	4	4	3	3	2	4	3	4	4	3	2	3	4	3	3	3	4	3	4	1	0	0	0	1	0	0	0
2	1	4	3	2	-1	75	50	6	5	5	5	6	5	4	6	5	5	5	3	4	3	3	4	2	3	3	3	3	3	2	3	3	4	2	2	2	3	3	2	2	3	1	0	0	1	0	0	0	0
0	2	4	4	2	0	100	50	7	7	7	7	7	7	7	7	7	1	5	5	4	5	1	1	1	5	1	1	1	1	5	3	2	3	4	4	5	5	5	5	5	2	0	0	1	0	0	0	0	0
0	2	2	2	1	0	100	50	6	6	2	6	5	5	4	6	5	6	4	2	3	2	5	3	2	1	2	2	1	2	2	2	1	2	2	2	2	1	2	2	2	2	1	0	0	0	1	0	0	0
2	1	2	1	1	-1	50	50	7	7	2	7	6	5	2	7	5	5	4	4	2	4	2	2	1	1	1	2	1	1	1	1	1	1	1	1	1	1	1	1	1	1	1	0	0	1	0	0	0	0
1	0	2	1	1	-1	50	50	7	7	1	7	7	7	7	7	7	7	5	1	3	2	6	6	2	1	1	3	1	2	1	1	1	1	1	1	1	1	1	1	1	1	1	0	0	1	0	0	0	0
2	1	4	0	2	-4	0	50	6	3	4	3	6	3	4	3	2	5	5	3	1	5	3	1	4	1	1	1	1	2	1	4	1	2	4	2	3	1	2	3	1	2	0	0	0	0	1	0	0	0
1	0	4	2	2	-2	50	50	6	6	5	5	6	5	4	5	5	6	4	3	4	3	3	3	2	3	5	2	3	3	2	4	3	4	3	2	3	3	4	4	1	2	0	0	1	0	0	0	0	0
2	1	1	0	0.5	-1	0	50	6	6	3	5	3	3	2	5	1	3	3	4	2	4	4	2	2	2	3	4	2	3	2	4	1	3	4	4	4	1	2	4	1	3	0	0	0	1	0	0	0	0
1	1	2	1	1	-1	50	50	7	7	3	6	5	7	4	7	4	5	3	4	2	4	2	4	2	1	1	2	1	3	1	2	1	1	2	1	2	1	1	1	1	1	0	0	0	0	1	0	0	0
2	1	2	1	1	-1	50	50	7	6	2	7	6	6	5	7	6	7	4	2	2	4	4	3	1	1	1	1	1	2	2	2	1	1	2	2	2	1	2	2	1	2	0	0	0	0	1	0	0	0
1	1	2	0	1	-2	0	50	7	7	3	5	5	4	4	5	3	3	4	4	5	5	3	3	2	1	1	3	1	1	2	2	1	2	2	2	2	1	2	2	1	2	1	0	1	0	0	0	0	0
2	0	2	2	1	0	100	50	7	7	1	7	7	7	5	7	5	6	4	1	3	2	3	2	4	2	2	3	2	3	1	4	3	4	4	1	5	3	3	1	3	4	1	1	0	0	0	0	0	0
1	1	4	0	2	-4	0	50	6	6	2	6	6	5	4	6	5	6	4	3	2	3	2	2	2	1	1	2	1	2	1	2	1	1	2	1	2	1	1	1	1	2	0	0	1	0	0	0	0	0
2	0	2	2	1	0	100	50	6	5	3	6	4	5	3	6	4	5	4	2	3	4	4	2	2	1	1	3	1	3	1	2	1	1	2	1	2	1	1	1	1	1	0	0	0	0	1	0	0	0
2	1	2	1	1	-1	50	50	7	7	2	7	4	4	3	5	4	5	5	4	2	4	5	4	3	2	2	3	2	3	3	4	2	4	4	3	4	2	4	3	2	4	1	1	0	0	0	0	0	0
1	1	2	0.6	1	-1.4	30	50	5	5	4	5	5	5	4	5	5	5	3	4	2	5	2	2	2	1	1	2	1	2	1	2	1	1	2	1	2	1	1	1	1	1	0	1	0	0	0	0	0	0
2	1	1	0.5	0.5	-0.5	50	50	6	6	2	6	6	6	4	5	4	5	4	3	2	3	6	6	3	3	3	3	3	3	3	3	3	3	3	3	3	3	3	3	3	3	1	0	1	0	0	0	0	0
2	1	4	0	2	-4	0	50	7	7	4	7	4	4	2	4	4	4	2	5	5	5	2	2	1	1	1	1	1	1	1	3	1	1	2	2	2	1	1	2	1	2	1	0	0	1	0	0	0	0
1	1	2	1	1	-1	50	50	7	7	1	7	7	7	6	6	6	7	4	1	2	2	6	1	3	1	1	4	1	2	1	1	1	1	1	2	1	1	1	1	1	2	1	0	1	0	0	0	0	0
1	0	2	3.1	1	1.1	155	50	7	7	2	7	7	5	7	7	5	6	3	1	4	5	5	5	1	1	1	1	1	1	1	1	1	1	1	1	1	1	1	1	1	1	0	0	1	0	0	0	0	0
2	0	1	0.5	0.5	-0.5	50	50	7	7	1	7	7	4	6	7	5	6	4	3	3	3	1	4	1	1	1	1	1	1	1	2	1	1	1	1	1	1	1	1	1	1	1	0	0	1	0	0	0	0
2	1	2	0	1	-2	0	50	6	5	3	5	2	3	2	3	3	3	4	5	1	5	4	3	3	1	1	2	1	4	1	5	1	2	4	4	3	1	1	1	1	1	0	0	1	0	0	0	0	0
2	1	4	1	2	-3	25	50	7	6	4	6	3	5	2	6	1	3	5	5	1	5	5	4	1	1	1	1	2	1	1	2	1	1	2	1	3	2	1	1	1	1	1	0	0	1	0	0	0	0
0	2	4	3.9	2	-0.1	97.5	50	7	7	1	7	7	7	7	7	1	7	5	2	4	4	2	4	1	5	3	2	4	3	3	3	2	4	2	4	3	4	2	3	4	5	0	0	0	0	1	0	0	0
2	1	1	0	0.5	-1	0	50	7	6	4	3	1	5	2	5	5	5	5	5	1	5	2	6	2	1	2	1	1	2	2	3	1	1	3	2	4	1	1	2	5	3	0	0	0	0	1	0	0	0
1	0	4	4	2	0	100	50	7	7	1	7	7	7	5	7	7	7	4	1	3	3	6	6	2	1	1	3	1	3	1	1	1	1	1	1	1	1	1	1	1	1	1	0	0	0	0	0	0	0
1	1	4	2	2	-2	50	50	7	7	2	7	6	5	5	7	6	6	5	4	2	5	1	3	1	1	1	1	1	1	1	1	1	1	1	1	1	1	1	1	1	1	1	0	0	0	0	1	0	0
1	0	4	2	2	-2	50	50	7	6	3	6	5	3	5	5	5	3	4	1	3	4	2	5	3	2	2	4	2	2	2	2	1	2	2	2	3	2	3	3	1	2	1	0	1	0	0	0	0	0
2	0	2	2	1	0	100	50	7	7	4	7	5	6	4	7	4	6	4	3	4	3	5	5	2	2	2	3	2	3	1	4	1	2	4	3	4	2	3	4	1	3	1	0	1	0	0	0	0	0
2	1	2	0	1	-2	0	50	6	6	4	5	4	4	4	5	5	5	4	3	1	5	2	3	2	1	1	2	1	2	1	2	1	2	2	1	2	1	2	1	1	2	0	1	0	0	0	0	0	0
2	0	4	2	2	-2	50	50	6	6	1	6	6	5	5	5	6	6	4	1	3	2	3	3	2	1	1	3	1	3	3	3	1	1	2	2	2	2	1	1	1	2	0	0	1	0	0	0	0	0
1	1	4	2	2	-2	50	50	7	7	1	7	6	6	6	6	6	5	4	3	2	3	2	2	2	2	2	2	2	2	2	2	2	3	2	2	2	2	2	3	2	2	0	0	0	1	0	0	0	0
1	0	4	4	2	0	100	50	7	7	2	7	5	5	4	7	6	5	4	1	3	2	2	6	2	1	1	2	1	3	2	1	1	1	1	1	1	1	1	1	1	1	0	0	0	0	1	0	0	0
1	0	4	4	2.1	0	100	52.5	7	6	6	6	7	6	6	6	6	6	4	3	4	3	2	2	4	3	3	4	2	3	4	4	3	3	2	3	4	4	3	4	4	4	1	1	0	0	0	0	0	0
0	2	2.2	1.7	1.2	-0.5	77.27	54.55	5	4	4	3	5	4	5	4	3	4	3	2	4	4	2	3	1	1	4	3	5	1	2	2	2	3	4	5	4	4	3	3	3	3	0	1	0	0	0	0	0	0
2	1	3.5	1	2	-2.5	28.57	57.14	7	5	2	5	6	3	6	6	5	5	5	4	2	5	2	5	2	1	1	1	2	2	2	3	1	1	2	1	3	1	2	2	1	2	0	0	1	0	0	0	0	0
2	1	1	0.3	0.6	-0.7	30	60	6	5	5	6	4	3	3	5	3	5	4	4	2	4	2	2	2	1	1	3	2	4	1	1	1	1	1	2	1	1	1	2	1	1	1	0	0	0	1	0	0	0
2	1	0.5	0	0.3	-0.5	0	60	7	7	4	6	3	4	3	6	4	6	3	4	2	3	2	2	2	1	2	3	1	2	2	1	1	1	1	1	1	1	1	1	1	1	1	0	0	1	0	0	0	0
0	2	1	0.6	0.6	-0.4	60	60	7	7	1	7	7	6	4	7	5	6	5	1	2	3	2	3	1	1	1	1	1	1	1	1	1	1	2	1	3	1	1	1	1	1	0	0	1	0	0	0	0	0
2	1	1	0	0.6	-1	0	60	6	5	4	6	4	4	4	6	4	4	4	4	1	5	6	5	4	2	2	4	2	4	2	4	2	2	4	2	4	2	2	2	2	2	1	0	1	0	0	0	0	0
1	1	0.8	0.5	0.5	-0.3	62.5	62.5	6	6	2	6	5	4	3	6	5	5	3	4	2	5	5	1	4	3	1	4	1	3	1	2	1	1	2	1	2	1	1	1	1	1	0	0	0	0	1	0	0	0
2	1	3.1	0	2	-3.1	0	64.52	7	7	4	6	6	4	4	6	4	6	4	3	2	5	3	2	2	1	3	2	2	3	1	1	1	1	2	1	1	1	1	1	1	1	0	0	1	0	0	0	0	0
2	1	3.1	1	2	-2.1	32.26	64.52	7	7	2	6	5	6	5	7	6	6	4	3	2	3	1	4	1	1	2	1	2	1	2	4	2	4	4	3	4	2	2	2	1	3	0	0	0	1	0	0	0	0
1	0	3	2	2	-1	66.67	66.67	7	7	1	7	7	3	7	5	3	4	4	3	4	3	4	4	2	2	4	2	3	1	1	5	3	4	5	1	5	4	4	2	3	4	0	0	1	0	0	0	0	0
2	1	3	0.5	2	-2.5	16.67	66.67	6	6	5	6	5	6	2	5	3	3	4	4	1	4	5	5	2	3	3	3	3	4	4	3	3	1	2	1	2	2	1	1	2	1	1	0	1	0	0	0	0	0
2	0	3	4	2	1	133.33	66.67	7	7	1	7	7	4	7	7	6	6	4	1	3	2	5	3	4	4	4	4	3	4	4	2	3	3	2	3	3	2	3	2	2	3	1	0	1	0	0	0	0	0
1	0	3	3	2	0	100	66.67	7	7	2	6	7	4	7	7	4	3	4	1	4	4	5	1	2	2	3	1	5	1	3	3	2	2	3	2	3	1	1	1	1	1	0	0	1	0	0	0	0	0
1	1	3	0	2	-3	0	66.67	6	6	2	3	5	5	4	6	4	5	4	3	2	5	5	5	2	2	2	2	2	2	2	3	2	4	4	2	4	2	3	2	2	3	0	0	0	1	0	0	0	0
1	1	3	0	2	-3	0	66.67	7	1	4	2	2	2	2	4	4	5	3	5	2	4	3	3	4	3	3	2	3	2	3	3	3	4	3	3	4	4	3	4	4	3	1	0	0	1	0	0	0	0
1	1	3	3	2	0	100	66.67	7	7	2	7	5	6	4	7	5	7	4	2	3	1	1	1	1	1	1	1	1	1	1	1	1	2	2	1	1	1	1	2	1	1	0	1	0	0	0	0	0	0
2	0	3	0	2	-3	0	66.67	7	2	1	4	6	7	4	3	2	2	5	1	1	5	1	1	2	2	1	2	2	2	3	4	1	3	3	1	3	1	2	3	1	2	0	0	1	0	0	0	0	0
2	1	3	0	2	-3	0	66.67	6	6	2	6	5	4	4	6	4	5	5	4	1	5	5	5	2	1	1	2	1	1	1	2	1	2	2	1	2	1	1	1	1	2	0	0	1	0	0	0	0	0
0	2	3	2	2	-1	66.67	66.67	7	7	1	7	7	7	7	7	7	7	5	3	4	4	5	2	2	2	2	1	2	2	4	4	4	2	3	2	2	2	2	2	2	2	1	0	0	0	1	0	0	0
2	0	3.1	3.1	2.1	0	100	67.74	5	5	2	5	6	5	4	5	5	5	3	1	2	4	2	2	2	2	2	2	2	2	2	2	1	2	1	1	1	1	2	2	1	2	1	0	1	0	0	0	0	0
2	0	2.2	1	1.5	-1.2	45.45	68.18	6	5	4	5	5	5	4	5	4	5	3	3	2	4	3	2	2	1	2	2	2	2	3	4	2	2	3	3	3	2	2	2	2	3	1	0	1	0	0	0	0	0
1	0	4	1	3	-3	25	75	6	3	4	5	6	2	4	4	2	2	4	1	3	5	6	6	1	1	1	2	1	2	1	2	1	2	2	1	2	1	1	1	1	2	1	0	1	0	0	0	0	0
2	1	4	0	3	-4	0	75	7	5	2	6	5	4	3	6	4	3	2	3	1	4	4	5	2	1	2	2	1	2	1	2	1	2	3	2	3	1	1	1	1	2	1	0	1	0	0	0	0	0
2	1	4	1	3	-3	25	75	7	7	3	7	5	7	3	7	3	5	4	5	2	4	5	6	2	1	1	3	1	3	2	4	1	1	2	2	2	1	1	2	1	1	1	0	1	0	0	0	0	0
2	0	4	1	3	-3	25	75	4	3	1	5	5	4	5	5	4	4	5	1	2	3	6	6	2	1	2	2	2	2	2	2	2	3	2	3	2	2	2	3	1	1	0	0	0	1	0	0	0	0
1	1	4	4	3	0	100	75	7	7	1	7	7	4	7	7	7	6	5	2	3	2	5	2	2	1	1	1	1	1	1	2	1	2	2	1	2	1	2	2	1	2	0	0	0	1	0	0	0	0
2	1	4	1	3	-3	25	75	6	6	2	5	5	6	4	6	4	6	4	3	2	3	3	2	2	2	2	3	1	4	2	2	1	2	2	2	2	1	1	2	1	2	0	0	0	0	1	0	0	0
2	1	4	0	3	-4	0	75	6	4	2	5	4	3	2	4	3	3	4	4	1	4	3	5	2	1	1	4	2	2	2	4	2	3	4	2	4	3	3	2	2	3	.	0	0	0	0	1	0	0
1	0	0.9	0.9	0.7	0	100	77.78	4	5	3	4	4	5	4	4	5	5	2	1	3	2	4	4	3	2	2	3	2	4	3	2	3	2	1	1	1	2	1	2	1	1	1	0	1	0	0	0	0	0
2	1	2.5	0	2	-2.5	0	80	7	7	3	5	2	4	3	6	5	5	3	4	1	4	3	5	2	2	2	2	2	1	1	4	1	3	3	1	4	1	2	1	1	3	0	0	0	0	1	0	0	0
1	1	1	0.2	0.8	-0.8	20	80	7	5	1	5	6	4	4	6	5	5	3	1	2	3	3	1	2	1	2	2	2	2	2	4	2	4	4	2	4	3	3	2	2	3	0	0	1	0	0	0	0	0
1	1	3	0	2.5	-3	0	83.33	7	7	2	6	5	6	4	6	3	5	5	4	2	4	2	2	1	1	1	2	1	5	1	1	1	2	2	2	1	1	2	2	1	1	0	0	0	0	0	0	0	1
1	0	2.1	2.6	1.8	0.5	123.81	85.71	4	4	5	4	5	4	5	3	4	5	3	4	3	4	4	3	3	4	3	2	4	3	4	2	3	4	4	3	2	2	3	4	3	3	1	0	0	1	0	0	0	0
1	0	4	4	3.5	0	100	87.5	7	7	1	6	7	4	3	6	5	4	5	4	4	3	3	3	2	1	3	3	1	2	3	4	1	5	3	3	3	1	2	2	1	2	0	0	1	0	0	0	0	0
1	0	4	1	3.5	-3	25	87.5	6	6	2	5	6	6	6	6	6	6	4	4	4	4	4	5	2	2	3	1	2	2	3	3	2	2	2	2	2	2	2	3	2	3	0	0	0	1	0	0	0	0
1	0	4	3.5	3.5	-0.5	87.5	87.5	7	7	1	7	7	6	5	7	5	7	4	1	3	2	2	2	3	2	2	3	2	3	4	2	1	4	2	4	2	1	3	4	1	3	1	0	1	0	0	0	0	0
1	1	2	0	1.8	-2	0	90	7	7	1	6	6	6	4	7	5	4	5	3	2	4	5	5	2	1	1	2	1	1	1	2	1	1	2	1	2	1	1	1	1	1	1	1	0	0	0	0	0	0
1	1	3.6	3.3	3.3	-0.3	91.67	91.67	6	5	4	3	3	3	5	5	5	5	3	3	4	3	2	2	2	4	4	2	4	3	3	3	3	4	4	4	4	4	3	3	3	3	0	0	0	0	1	0	0	0
2	0	4	0	4	-4	0	100	3	4	3	6	5	5	6	6	5	5	5	1	2	5	5	5	3	2	3	5	1	4	2	3	1	4	3	1	3	2	1	2	3	3	0	0	0	1	0	0	0	0
2	0	4	4	4	0	100	100	7	7	1	7	7	7	7	7	7	7	5	5	5	3	3	3	2	4	4	2	2	2	2	4	2	4	2	2	4	4	4	4	4	4	1	0	0	1	0	0	0	0
0	2	2	3.4	2	1.4	170	100	6	5	5	5	6	5	4	5	5	4	3	4	3	3	3	2	4	4	2	2	3	3	3	3	4	3	4	2	3	3	2	4	3	2	1	0	1	0	0	0	0	0
2	1	1	0.2	1	-0.8	20	100	6	5	2	4	4	5	3	5	2	5	3	4	1	4	4	3	2	3	3	4	3	3	3	4	2	2	4	3	4	2	3	3	2	3	1	0	0	1	0	0	0	0
0	2	4	4	4	0	100	100	7	7	1	7	6	7	6	7	5	6	4	4	3	3	4	5	2	2	1	3	2	2	5	3	4	5	3	4	4	3	4	5	4	4	0	0	1	0	0	0	0	0
2	0	4	0	4	-4	0	100	7	7	1	7	7	4	5	7	3	4	5	1	2	5	1	4	2	2	1	2	1	2	4	4	4	3	4	4	4	4	4	4	3	4	0	0	0	0	1	0	0	0
1	1	3	0	3	-3	0	100	6	6	2	6	5	5	4	6	6	5	3	2	3	3	6	6	2	2	3	4	2	4	3	4	2	4	4	2	4	3	4	2	2	4	0	1	0	0	0	0	0	0
1	0	3	1	3	-2	33.33	100	6	6	2	5	6	4	3	5	3	3	4	1	3	4	4	5	2	2	2	3	2	2	2	3	1	1	2	2	2	1	1	2	1	2	1	0	0	0	1	0	0	0
2	0	0.5	0	0.5	-0.5	0	100	6	5	2	4	5	4	4	5	4	3	2	1	2	4	5	4	2	1	2	2	2	1	5	5	1	2	5	5	5	1	1	5	1	1	0	0	0	0	0	0	1	0
0	2	4	4	4	0	100	100	7	7	1	7	7	7	7	7	7	7	5	1	3	4	1	1	1	5	5	1	2	1	3	5	3	5	5	3	5	3	2	3	3	5	0	0	1	0	0	0	0	0
2	1	4	0.5	4	-3.5	12.5	100	7	7	2	5	6	4	3	6	4	4	5	4	4	5	5	3	3	2	2	2	3	4	4	5	1	4	4	5	5	1	2	4	1	4	1	0	0	1	0	0	0	0
1	0	4	4	4	0	100	100	7	7	1	7	7	5	5	7	7	6	4	1	3	1	6	6	2	1	2	1	1	2	2	5	1	1	5	1	5	1	1	2	1	4	1	0	1	0	0	0	0	0
2	1	4	3	4	-1	75	100	7	7	1	7	6	5	4	7	5	5	5	4	2	5	1	4	1	1	2	1	2	2	2	3	3	4	4	3	3	3	4	4	2	4	0	0	0	0	0	1	0	0
1	1	4	0	4	-4	0	100	7	7	3	7	7	7	4	7	6	7	5	3	3	5	5	5	4	3	3	5	4	3	2	4	1	2	3	1	4	1	1	1	1	1	.	0	0	0	0	0	1	0
2	0	4	0	4	-4	0	100	7	4	2	3	6	4	4	4	3	3	5	3	2	5	5	6	3	3	4	3	4	4	5	5	3	4	5	5	5	3	4	5	3	4	0	0	1	0	0	0	0	0
2	0	3	3	3	0	100	100	7	7	1	7	7	7	6	7	6	7	5	1	3	1	3	4	2	1	1	2	1	2	2	2	1	1	4	3	4	1	2	2	1	2	1	0	1	0	0	0	0	0
2	0	4	0	4	-4	0	100	7	7	1	7	7	7	7	7	7	7	5	3	1	5	1	6	2	1	1	1	1	1	1	2	1	1	2	1	2	1	1	1	1	1	1	0	1	0	0	0	0	0
2	0	4	0	4	-4	0	100	6	7	2	6	6	4	6	6	3	3	5	1	2	5	5	1	3	2	3	2	3	3	2	3	1	4	4	2	2	3	3	3	4	2	1	0	0	1	0	0	0	0
2	1	4	0	4	-4	0	100	7	4	4	4	3	2	3	3	1	2	5	4	1	5	1	6	5	5	5	5	5	5	5	5	5	5	5	5	5	5	5	5	5	5	0	1	0	0	0	0	0	0
2	0	2	1	2	-1	50	100	7	7	4	7	7	5	4	7	6	6	5	1	4	5	3	2	2	1	1	1	2	1	1	3	1	2	2	2	3	1	1	1	1	1	0	0	1	0	0	0	0	0
2	0	2	1	2	-1	50	100	6	5	3	6	5	3	4	3	2	2	4	2	4	5	3	4	3	2	3	3	4	2	3	4	2	3	4	2	4	2	2	2	2	3	1	0	0	0	1	0	0	0
1	0	4	4	4	0	100	100	7	7	3	7	7	6	4	7	6	6	4	3	3	3	3	2	3	1	1	3	1	4	1	1	1	1	2	1	2	1	1	1	1	1	1	0	0	1	0	0	0	0
2	0	4	0	4	-4	0	100	5	3	1	5	7	1	5	3	1	1	5	1	1	5	5	6	2	2	2	2	1	2	1	5	2	1	2	1	3	1	1	1	1	2	1	0	0	0	1	0	0	0
2	0	4	3	4	-1	75	100	7	7	1	7	7	7	7	7	6	5	5	1	2	5	2	2	2	1	2	1	2	2	1	1	1	1	2	1	2	1	1	2	1	1	0	0	0	0	1	0	0	0
2	0	4	4	4	0	100	100	6	6	2	6	6	5	6	6	6	6	4	1	3	3	2	2	2	1	1	2	1	4	2	1	1	1	2	1	2	2	1	2	1	1	0	1	0	0	0	0	0	0
1	0	0.8	0.8	0.8	0	100	100	5	5	3	5	3	3	1	5	1	5	2	4	3	1	2	4	2	2	2	4	2	5	2	1	1	2	1	4	1	1	1	4	1	1	0	1	0	0	0	0	0	0
1	1	4	0	4	-4	0	100	7	7	2	7	5	6	4	7	5	7	3	4	2	4	4	5	2	1	2	2	2	1	2	2	2	1	2	1	2	1	2	2	1	2	0	0	0	1	0	0	0	0
2	0	4	0	4	-4	0	100	6	6	2	3	6	1	6	5	2	1	5	2	1	5	1	1	1	1	1	1	1	1	1	3	2	4	4	1	2	1	5	1	1	4	0	0	0	0	1	0	0	0
1	0	0.5	0	0.5	-0.5	0	100	6	6	2	6	6	4	5	6	4	4	4	1	3	4	4	4	4	2	2	3	2	2	2	1	1	1	2	1	2	1	1	1	1	1	1	0	0	1	0	0	0	0
1	0	1	1	1	0	100	100	7	7	1	7	6	3	5	7	7	7	2	1	3	2	5	5	2	1	1	2	1	2	1	2	1	1	2	1	2	1	1	1	1	1	0	0	1	0	0	0	0	0
2	0	1	0	1	-1	0	100	7	6	2	5	6	3	5	7	6	6	5	1	1	5	5	2	2	2	2	2	2	2	4	4	1	2	2	2	2	2	2	2	2	2	0	0	0	0	0	0	0	1
1	0	1	0.5	1	-0.5	50	100	7	7	2	4	4	5	2	7	4	5	5	1	2	4	2	6	1	1	1	2	1	1	1	3	1	2	3	1	4	2	1	1	1	2	1	1	0	0	0	0	0	0
2	0	4	4	4	0	100	100	7	7	1	7	7	7	6	7	7	7	5	1	3	1	1	1	1	1	2	3	2	2	3	3	1	2	1	2	3	1	2	3	2	2	1	0	0	0	0	0	0	0
1	1	4	4	4	0	100	100	7	7	1	7	7	5	5	7	7	7	5	2	3	1	6	6	1	1	1	1	1	1	1	1	1	1	2	1	2	1	1	1	1	1	0	0	0	0	1	0	0	0
1	1	2	0	2	-2	0	100	7	7	4	6	4	4	4	7	5	6	3	3	2	4	3	4	2	1	1	2	1	2	3	2	2	2	2	2	2	2	1	4	2	1	1	0	0	0	1	0	0	0
2	1	4	0	4	-4	0	100	7	7	1	6	6	3	4	6	4	4	4	3	5	5	5	3	2	1	1	2	1	1	1	4	1	1	5	1	1	1	1	1	1	4	0	0	1	0	0	0	0	0
2	0	1	0	1	-1	0	100	7	5	1	5	7	4	6	5	5	5	5	1	4	4	4	5	1	1	2	2	1	2	2	4	1	2	2	3	2	1	1	2	1	2	0	0	0	1	0	0	0	0
1	0	3	0	3	-3	0	100	6	4	4	4	5	5	4	5	4	3	4	3	3	4	3	4	2	3	4	2	2	4	3	3	2	3	4	2	3	2	4	3	1	3	1	1	0	0	0	0	0	0
0	2	1	1	1	0	100	100	7	7	2	7	4	6	3	7	4	7	4	4	3	3	5	4	3	2	3	3	2	3	3	3	2	3	3	4	4	2	3	4	2	2	0	0	0	0	1	0	0	0
1	0	3	0	3	-3	0	100	6	6	4	4	6	4	5	6	4	4	5	4	2	4	5	5	2	1	1	2	1	2	1	2	1	2	2	1	2	1	2	1	1	2	0	0	1	0	0	0	0	0
1	0	1	0	1	-1	0	100	7	7	1	7	6	7	5	7	5	7	4	1	2	2	3	5	2	1	2	4	2	3	2	2	1	2	3	2	3	1	2	2	1	3	0	0	1	0	0	0	0	0
2	0	4	0	4	-4	0	100	7	3	4	5	6	3	6	4	4	3	5	1	5	5	5	3	2	1	1	2	1	3	1	2	1	2	2	1	2	1	2	2	1	2	1	0	1	0	0	0	0	0
1	0	2	0	2	-2	0	100	7	7	1	7	7	4	4	7	4	7	5	3	4	5	5	5	1	2	1	1	1	2	4	3	1	1	1	3	3	1	4	3	2	1	0	0	0	0	1	0	0	0
2	1	2	0.5	2	-1.5	25	100	6	5	2	5	6	2	2	6	3	3	4	4	1	5	5	5	1	1	4	1	2	1	4	4	1	4	5	4	5	4	4	4	1	5	0	0	0	1	0	0	0	0
0	2	4	2	4	-2	50	100	7	5	1	7	7	3	4	3	3	2	5	3	2	5	1	4	1	1	1	1	1	5	1	5	5	5	5	5	5	5	5	5	5	5	1	0	0	1	0	0	0	0
1	0	4	4	4	0	100	100	6	6	2	5	6	3	3	6	4	3	5	1	4	3	1	4	2	2	1	2	2	4	2	1	1	1	2	1	2	1	1	1	1	1	1	0	0	1	0	0	0	0
1	0	4	4	4	0	100	100	7	7	1	6	7	6	7	7	6	6	5	1	4	3	3	3	1	2	2	2	2	2	2	4	2	5	4	2	4	2	3	3	2	3	0	1	0	0	0	0	0	0
2	1	2	0.9	2	-1.1	45	100	7	7	2	6	2	4	6	6	5	7	4	4	1	4	4	3	2	2	1	2	1	2	1	4	2	2	2	1	2	1	2	1	1	1	0	1	0	0	0	0	0	0
0	2	4	0	4	-4	0	100	4	4	4	4	4	4	4	4	4	4	5	4	2	4	4	4	4	2	2	4	2	4	2	2	2	2	2	2	2	2	2	2	2	2	1	0	0	1	0	0	0	0
1	0	4	4	4	0	100	100	7	7	3	6	5	5	4	7	4	6	5	1	3	2	4	4	4	4	5	5	4	4	5	5	1	2	4	4	4	1	2	3	1	2	.	0	0	0	0	1	0	0
2	0	4	4	4	0	100	100	7	7	1	7	7	5	6	6	4	6	5	1	3	2	3	3	1	1	1	1	1	1	2	4	1	1	4	2	4	2	1	2	1	2	0	0	0	0	0	0	1	0
1	0	4	4	4	0	100	100	7	7	1	7	7	5	5	6	4	7	4	2	3	3	3	2	1	2	2	1	2	1	4	4	1	3	4	2	3	2	3	2	3	3	0	1	0	0	0	0	0	0
2	0	2	0	2	-2	0	100	7	6	2	6	7	2	4	3	2	3	5	3	1	5	4	5	1	1	2	1	2	1	1	3	1	2	4	1	4	1	2	1	1	2	1	1	0	0	0	0	0	0
1	1	3	2	3	-1	66.67	100	7	7	2	7	6	6	4	7	6	6	5	3	2	3	4	3	2	1	1	1	1	3	3	4	2	5	5	2	5	2	4	2	2	4	1	0	1	0	0	0	0	0
1	1	4	0	4	-4	0	100	7	7	1	7	7	4	4	7	7	4	5	3	2	4	2	2	2	1	1	2	1	2	1	1	1	1	1	1	1	1	1	1	1	1	0	0	0	1	0	0	0	0
2	1	1.6	1.7	1.7	0.1	106.25	106.25	5	4	4	4	5	5	4	3	4	4	3	3	2	3	3	3	2	4	3	3	4	3	2	3	4	4	4	4	3	3	3	4	3	4	1	0	0	1	0	0	0	0
1	0	2.3	0	2.5	-2.3	0	108.7	7	6	2	6	7	5	5	6	3	5	4	1	4	4	5	4	4	4	4	4	3	3	4	4	2	2	5	4	4	2	4	4	1	3	1	0	0	0	0	0	0	0
1	0	2.3	1.9	2.6	-0.4	82.61	113.04	5	7	6	6	6	5	6	6	5	6	2	3	3	4	2	3	2	2	3	3	4	4	2	3	2	3	5	2	2	3	3	4	2	2	0	0	1	0	0	0	0	0
0	2	3	2.6	3.6	-0.4	86.67	120	6	6	5	7	6	6	6	7	6	6	4	5	4	5	1	2	1	5	4	1	5	2	5	5	5	5	4	5	4	5	4	5	4	5	1	0	0	0	0	0	0	0
1	0	2.5	0	3	-2.5	0	120	5	3	2	3	6	2	6	2	4	1	4	1	1	3	5	2	4	3	2	3	2	2	1	2	1	1	2	1	2	1	1	1	1	1	1	0	0	1	0	0	0	0
2	0	0.8	0	1	-0.8	0	125	7	2	2	2	6	2	3	2	2	2	4	1	1	5	5	4	1	1	1	1	2	1	1	5	2	2	3	1	4	3	2	2	2	3	0	0	0	0	1	0	0	0
2	0	3	0	4	-3	0	133.33	7	6	2	5	7	4	6	6	4	4	5	1	2	5	5	3	2	2	4	2	2	3	1	2	1	4	2	1	2	1	1	1	1	2	1	0	0	1	0	0	0	0
1	0	3	0	4	-3	0	133.33	7	7	1	6	7	3	6	6	5	5	5	3	2	5	4	3	1	1	1	1	1	1	2	5	2	4	5	1	5	3	3	1	1	4	0	1	0	0	0	0	0	0
0	2	2.4	4	3.5	1.6	166.67	145.83	6	5	6	6	4	6	5	5	5	5	5	4	4	5	2	1	1	3	4	3	4	2	3	3	4	4	5	3	3	3	2	1	3	4	1	0	0	1	0	0	0	0
0	2	1	1.5	1.5	0.5	150	150	6	7	2	6	5	6	2	6	6	7	4	1	4	4	1	6	1	1	1	1	1	2	1	1	1	1	1	4	1	1	1	4	1	1	0	0	0	1	0	0	0	0
2	0	2	0	3	-2	0	150	6	6	3	6	7	3	5	4	3	3	4	1	4	5	3	2	1	1	2	2	2	3	5	4	3	5	4	4	4	1	3	4	1	3	0	0	1	0	0	0	0	0
1	0	2	0	3	-2	0	150	7	5	1	6	6	3	4	5	5	6	4	4	2	4	3	1	1	1	1	2	1	2	1	2	1	1	1	1	1	1	1	2	1	1	1	0	1	0	0	0	0	0
0	2	2	2	3	0	100	150	7	5	2	6	6	5	5	6	5	6	5	3	3	3	3	2	3	4	3	3	3	2	3	3	3	4	3	4	4	3	3	3	4	4	1	0	0	1	0	0	0	0
2	0	2	2	3	0	100	150	6	5	1	4	6	5	4	6	2	5	4	1	2	5	4	3	3	2	3	2	3	1	2	5	4	4	5	4	5	3	5	5	2	5	0	1	0	0	0	0	0	0
2	0	2.5	0	4	-2.5	0	160	6	6	1	6	7	4	5	5	4	4	5	1	4	5	6	4	2	1	1	2	1	2	2	4	2	1	4	2	4	2	2	2	2	2	1	0	0	0	0	0	0	0
2	0	1.5	0.5	2.5	-1	33.33	166.67	6	6	4	4	5	4	4	4	3	4	4	2	2	4	5	2	4	1	1	2	1	5	2	1	1	1	3	3	1	1	1	2	1	2	1	0	1	0	0	0	0	0
1	0	0.6	0.1	1	-0.5	16.67	166.67	7	7	2	6	6	3	6	6	6	6	4	2	5	5	2	2	2	1	1	2	2	3	2	2	1	2	2	2	2	1	2	2	1	2	0	0	0	0	0	0	0	1
1	1	0.5	0	1	-0.5	0	200	7	7	1	4	4	1	1	7	7	7	5	5	5	5	6	6	1	1	1	2	1	2	1	1	1	1	1	1	1	1	1	2	1	1	1	1	0	0	0	0	0	0
2	0	2	1.5	4	-0.5	75	200	5	5	2	5	6	3	5	4	2	3	5	2	2	5	3	3	1	1	2	1	2	1	2	2	2	2	3	2	3	2	2	2	2	2	0	0	0	1	0	0	0	0
2	0	2	0	4	-2	0	200	7	6	2	6	6	2	6	6	3	5	4	1	1	5	4	5	2	1	2	2	2	2	3	2	1	3	3	2	2	1	2	4	1	2	0	0	0	0	0	0	1	0
1	0	1	0	2	-1	0	200	6	6	2	6	6	5	5	6	5	5	5	1	2	5	1	1	2	1	1	2	1	2	1	4	1	2	4	2	4	1	1	2	1	2	0	1	0	0	0	0	0	0
2	0	2	0	4	-2	0	200	6	6	2	6	7	2	6	6	3	3	4	1	1	5	5	6	1	1	1	1	1	2	1	1	1	1	1	1	2	1	1	1	1	2	0	0	0	1	0	0	0	0
2	0	1	1	2	0	100	200	7	6	1	6	6	6	5	7	4	5	5	1	3	4	3	3	1	1	1	1	1	1	1	2	1	1	2	1	2	1	1	1	1	1	0	0	1	0	0	0	0	0
2	0	2	2	4	0	100	200	6	6	2	6	6	3	6	6	3	6	4	1	3	3	3	4	2	2	2	2	2	3	4	3	4	4	3	4	4	4	1	4	4	4	0	0	1	0	0	0	0	0
1	0	2	0	4	-2	0	200	7	7	1	7	7	4	4	7	4	1	4	1	3	5	6	6	1	1	1	1	1	1	1	1	1	1	2	1	1	1	1	1	1	1	1	0	1	0	0	0	0	0
2	1	1	0	2	-1	0	200	6	5	5	6	3	2	2	3	3	4	4	5	4	5	3	2	1	3	2	2	2	2	2	5	4	2	5	3	5	4	2	3	4	3	1	1	0	0	0	0	0	0
1	1	1	0	2	-1	0	200	7	6	3	5	3	5	1	6	4	5	4	5	4	5	5	5	2	1	1	1	1	2	1	1	1	2	2	2	1	1	1	1	1	2	1	1	0	0	0	0	0	0
2	1	0.5	0	1	-0.5	0	200	6	5	4	5	3	4	2	5	3	3	4	4	2	5	5	1	1	1	1	3	1	2	1	1	1	1	2	1	2	1	1	1	1	1	1	0	0	0	0	1	0	0
2	0	2	0	4	-2	0	200	7	5	1	5	7	3	7	5	5	4	5	1	4	4	6	1	1	1	1	1	1	1	2	1	1	2	1	2	1	1	1	1	1	1	0	0	0	1	0	0	0	0
2	0	2	1	4	-1	50	200	7	5	3	4	7	3	6	4	5	3	3	2	2	5	1	3	2	2	2	1	2	2	3	3	2	4	4	5	4	2	2	3	1	3	0	0	1	0	0	0	0	0
2	0	1	0	2	-1	0	200	7	5	4	6	7	3	4	5	3	3	3	1	2	5	3	3	2	1	2	2	2	2	1	2	1	2	2	1	2	1	1	1	1	1	0	0	1	0	0	0	0	0
2	0	0.5	0	1	-0.5	0	200	7	5	2	5	6	2	5	5	3	2	3	2	2	5	6	6	3	1	2	4	2	3	2	3	1	3	3	2	3	1	2	2	1	2	1	0	1	0	0	0	0	0
1	0	1.6	0	4	-1.6	0	250	7	7	1	7	7	4	5	7	6	6	5	1	4	4	4	3	2	1	1	3	1	2	2	2	1	1	2	1	2	1	1	2	1	1	1	0	0	0	1	0	0	0
2	0	1.5	3.5	4	2	233.33	266.67	7	7	1	7	7	1	7	7	4	7	5	1	5	5	1	1	1	2	2	1	2	1	2	2	2	2	2	2	1	1	2	2	1	2	1	0	1	0	0	0	0	0
0	2	1	0	3	-1	0	300	7	6	1	5	7	4	4	6	4	6	5	3	2	5	3	5	1	1	1	1	1	1	1	5	1	2	5	1	5	1	1	1	1	1	0	0	1	0	0	0	0	0
2	0	1	0	3	-1	0	300	7	3	4	6	7	3	6	4	3	3	4	1	1	5	4	4	2	1	1	3	1	2	2	1	1	1	1	2	1	1	1	2	1	1	1	1	0	0	0	0	0	0
2	0	1	0	4	-1	0	400	6	3	3	5	6	3	5	4	5	5	3	1	5	5	2	1	4	2	2	3	2	3	2	1	1	2	2	1	1	1	2	3	1	3	1	1	0	0	0	0	0	0
1	0	1	1	4	0	100	400	6	6	2	6	6	3	5	6	5	5	3	1	2	4	5	5	2	2	2	2	3	2	2	2	1	1	2	2	2	1	1	2	1	2	1	0	1	0	0	0	0	0
2	0	1	0.2	4	-0.8	20	400	7	5	5	7	6	3	4	7	2	6	3	1	1	5	5	6	1	1	1	1	1	1	1	2	1	2	2	1	2	1	3	2	1	4	0	1	0	0	0	0	0	0
1	0	1	0.6	4	-0.4	60	400	7	7	1	7	7	1	4	7	4	5	4	1	4	5	2	3	1	1	1	1	1	1	1	1	1	1	1	1	1	1	1	1	1	1	1	0	1	0	0	0	0	0
2	0	0.5	0	3	-0.5	0	600	5	5	6	3	3	2	4	3	1	2	3	1	1	5	2	2	2	1	2	2	2	1	1	1	1	1	2	1	2	1	1	1	1	1	0	0	0	1	0	0	0	0
2	0	0.1	0	1.5	-0.1	0	1500	6	5	3	5	5	2	4	5	3	4	2	1	4	3	4	2	2	1	1	2	1	3	2	5	1	3	5	2	5	1	4	2	1	4	0	0	1	0	0	0	0	0
2	1	0	0	0	0	.	.	6	5	5	3	2	3	1	5	2	3	3	5	1	5	1	2	1	1	1	1	1	2	1	2	1	2	2	1	2	1	1	1	1	2	0	0	1	0	0	0	0	0
2	1	0	0	0.3	0	.	.	6	4	5	3	2	2	4	3	4	1	3	4	2	4	5	1	4	4	4	5	3	5	4	1	1	4	1	5	1	1	3	5	1	3	0	0	0	0	1	0	0	0
1	0	0	0	0.6	0	.	.	7	7	3	7	7	4	4	7	7	4	2	4	3	2	6	6	1	1	1	1	1	1	2	2	1	1	2	2	4	1	2	1	1	2	0	0	0	0	0	1	0	0
1	0	0	0	0	0	.	.	2	2	4	1	1	5	4	2	5	5	1	1	2	1	4	6	1	1	1	1	1	1	1	3	1	2	2	1	2	1	1	1	1	2	1	0	0	0	0	0	0	0
[truncated: 16 more columns]
